# Supplementary material for: The Design of a Controlled-Release Polymer of a Phytopharmaceutical Agent: A Study on the Release in Different PH Environments Using the Ultrafiltration Technique
Source: Polymers (Basel). 2024 Dec 14;16(24):3492. doi: 10.3390/polym16243492 (PMC11728549; doi:10.3390/polym16243492)
Supplement: Supplementary file 1 [file polymers-16-03492-s001.zip]

Archive with 1 entries (1 files):
- polymers-3366201-supplementary.pdf
